# Supplementary material for: Trichomonas vaginalis infection impairs anion secretion in vaginal epithelium
Source: PLoS Negl Trop Dis. 2021 Apr 16;15(4):e0009319. doi: 10.1371/journal.pntd.0009319 (PMC8051796; doi:10.1371/journal.pntd.0009319)
Supplement: S1 Data — (XLSX) [file pntd.0009319.s006.xlsx]

## Sheet: Fig 1B
		Apical application of PGE2 induced ISC response (ΔμA/cm2)
		1 nM	10 nM	50 nM	100 nM	500 nM	1 μM
		0.668889	4.02	17.3778	20.6378	14.6067	21.8422
		0.266667	3.55111	18.4933	13.7356	16.0133	17.8222
		0.402222	5.42667	13.1111	10.9889	20.1667	17.7556
				16.6178	16.3489	14.74
				10.6533		15.7444
	mean	0.44593	4.33259	15.2507	15.4278	16.2542	19.14
	std deviation	0.20464	0.97607	3.26426	4.10528	2.27115	2.34043
	SEM	0.11815	0.56353	1.46647	2.05264	1.01569	1.35125

## Sheet: Fig 2C
	ISC response induced by apical addition of PGE2 with or without T. vaginalis infection (ΔμA/cm2)
			PGE2	T. vaginalis+PGE2
			9.11111	7.10222
			19.2289	10.1178
			16.8844	4.15333
			8.37556	4.55778
			16.5511	8.44222
			12.3289	3.41778
			18.8289	12.7311
			17.4867
			12.6667
			16.2156
			11.0556
		mean	14.4303	7.21746
		std deviation	3.86383	3.44543
		SEM	1.16499	1.30225

## Sheet: Fig 3B
			Western blot analysis of CFTR/β-actin ratio in primary cultured vaginal epithelial cells
						control	T. vaginalis
						0.575763	0.327936
						0.582621	0.339634
						0.403902	0.249513
					mean	0.52076	0.30569
					std deviation	0.10126	0.049
					SEM	0.05846	0.02829

## Sheet: Fig 3D
			Statistical analysis of staining intensity of CFTR per DAPI in primary cultured vaginal epithelial cells
						control	T. vaginalis
						686.574	241.375
						1018.88	506.109
						713.943	481.036
					mean	806.463	409.507
					std deviation	184.467	146.149
					SEM	106.502	84.3793

## Sheet:  Fig 3E
Reprentative data showing CFTRinh-172 induced changes of MQAE Fluorescence in primary cultured vaginal epithelial cells
			Times (s)	Control (MQAE fluorescence intensity)
			0	840.03
			4	839.179
			8	838.469
			12	839.507
			16	839.824
			20	838.588
			24	837.991
			28	837.502
			32	836.105
			36	834.506
			40	834.053	←CFTRinh-172 (10 μM)
			44	825.861
			48	821.574
			52	816.605
			56	815.856
			60	814.815
			64	810.943
			68	808.816
			72	807.71
			76	805.712
			80	805.644
			84	802.385
			88	803.165
			92	801.213
			96	800.486

## Sheet: Fig 3F
Reprentative data showing CFTRinh-172 induced changes of MQAE Fluorescence in primary cultured vaginal epithelial cells
			Times (s)	T. vaginalis (MQAE fluorescence intensity)
			0	704.048
			4	700.406
			8	701.015
			12	700.01
			16	701.224
			20	699.916
			24	698.529
			28	696.791
			32	698.958
			36	696.734
			40	701.657	←CFTRinh-172 (10 μM)
			44	696.676
			48	694.202
			52	693.997
			56	694.504
			60	691.712
			64	695.565
			68	694.14
			72	692.423
			76	690.89
			80	691.153
			84	691.055
			88	687.881
			92	688.19
			96	691.259

## Sheet: Fig 3G
	CFTRinh-172-induced decrease of MQAE Fluorescence in primary cultured vaginal epithelial cells (ΔMQAE fluorescence intensity)
					control	T. vaginalis
					-12.5076	-5.63792
					-12.5239	-2.51176
					-14.1397	-2.27611
					-8.64673	-4.82544
					-8.01151	-2.10127
					-16.3948	-0.48135
					-10.1454	-0.0625
					-19.6911	-1.62821
					-15.0744	-1.78873
					-10.0155	-2.78365
					-16.3815	-1.36936
					-13.9222	-2.4469
					-10.345	-3.07427
					-12.4585	-11.8858
					-10.4993	-2.39562
					-8.45158	-2.41127
					-9.44801	-6.55441
					-8.12172	-3.90524
					-8.31123	-2.14611
					-8.08718	-2.72454
					-8.10617	-2.7573
					-10.3195	-2.82589
					-10.5333	-2.57143
					-8.28482	-1.55238
					-7.36428	-1.92767
					-16.5163	-2.08112
					-9.27356	-1.58548
					-7.12636	-3.03676
					-11.0585	-2.48875
					-7.7485	-3.56229
					-11.059	-3.48753
						-2.70712
						-3.01298
						-2.01314
						-1.70799
						-1.79296
						-2.71368
						-4.2164
						-1.01915
						-0.555143
						-1.11357
						-4.58019
				mean	-10.8426	-2.65969
				std deviation	3.35725	1.94907
				SEM	0.6461	0.31618

## Sheet: Fig 4B
			Statistical analysis of staining intensity of CFTR per DAPI in VK2/E6E7 cells
						control	T. vaginalis
						162.284	41.7752
						172.928	69.8804
						154.47	51.8396
					mean	163.227	54.5
					std deviation	9.26634	14.2376
					SEM	5.34992	8.22008

## Sheet: Fig 4C
Reprentative data showing CFTRinh-172 induced changes of MQAE fluorescence in VK2/E6E7 cells
				Times (s)	Control (MQAE fluorescence intensity)
				0	858.718
				4	861.316
				8	861.166
				12	857.583
				16	858.007
				20	855.745
				24	855.273
				28	855.475
				32	853.707
				36	853.467	←CFTRinh-172 (10 μM)
				40	851.104
				44	841.97
				48	835.307
				52	832.245
				56	828.984
				60	826.574
				64	823.374
				68	822.358
				72	821.491
				76	818.153
				80	818.264
				84	815.771
				88	817.415
				92	813.889
				96	811.525

## Sheet: Fig 4D
Reprentative data showing CFTRinh-172 induced changes of MQAE fluorescence in VK2/E6E7 cells
				Times (s)	T. vaginalis (MQAE fluorescence intensity)
				0	607.354
				4	607.202
				8	605.072
				12	604.624
				16	605.689
				20	607.04
				24	606.503
				28	606.206
				32	602.667
				36	601.987	←CFTRinh-172 (10 μM)
				40	601.204
				44	598.571
				48	598.517
				52	599.152
				56	595.526
				60	596.81
				64	594.115
				68	594.173
				72	594.022
				76	592.26
				80	590.76
				84	589.23
				88	588.571
				92	587.249
				96	589.944

[truncated: 5 more sheets: Fig 4E, S1B Fig, S2E Fig, S3E Fig, S4B Fig]
